# Supplementary material for: Novel Duplicate Address Detection with Hash Function
Source: PLoS One. 2016 Mar 18;11(3):e0151612. doi: 10.1371/journal.pone.0151612 (PMC4798648; doi:10.1371/journal.pone.0151612)
Supplement: S1 Data — (DAT) [file pone.0151612.s001.dat]

Received	2013/7/23 0:00	1185.99
Received	2013/7/24 0:00	1744.64
Received	2013/7/25 0:00	3740.94
Received	2013/7/26 0:00	3005.94
Received	2013/7/27 0:00	2264.59
Received	2013/7/28 0:00	2367.45
Received	2013/7/29 0:00	1974.1
Received	2013/7/30 0:00	2632.13
Received	2013/7/31 0:00	2101.23
Received	2013/8/1 0:00	2740.51
Received	2013/8/2 0:00	3755.94
Received	2013/8/3 0:00	1264.62
Received	2013/8/4 0:00	1387.71
Received	2013/8/5 0:00	1284.91
Received	2013/8/6 0:00	1251.38
Received	2013/8/7 0:00	2217.93
Received	2013/8/8 0:00	2778.86
Received	2013/8/9 0:00	2154.24
Received	2013/8/10 0:00	1869.69
Received	2013/8/11 0:00	2292.33
Received	2013/8/12 0:00	3054.36
Received	2013/8/13 0:00	3605.85
Received	2013/8/14 0:00	2756.04
Received	2013/8/15 0:00	3166.95
Received	2013/8/16 0:00	3163.57
Received	2013/8/17 0:00	4068.59
Received	2013/8/18 0:00	4419.27
Received	2013/8/19 0:00	2544.28
Received	2013/8/20 0:00	3749.45
Received	2013/8/21 0:00	3442.83
Received	2013/8/22 0:00	1.12
Transmitted	2013/7/23 0:00	955.33
Transmitted	2013/7/24 0:00	1119.57
Transmitted	2013/7/25 0:00	2255.78
Transmitted	2013/7/26 0:00	1894.9
Transmitted	2013/7/27 0:00	1232.25
Transmitted	2013/7/28 0:00	1384.4
Transmitted	2013/7/29 0:00	1412.92
Transmitted	2013/7/30 0:00	1629.88
Transmitted	2013/7/31 0:00	1382.42
Transmitted	2013/8/1 0:00	1866.39
Transmitted	2013/8/2 0:00	2001.35
Transmitted	2013/8/3 0:00	827.21
Transmitted	2013/8/4 0:00	1065.32
Transmitted	2013/8/5 0:00	939.67
Transmitted	2013/8/6 0:00	858.67
Transmitted	2013/8/7 0:00	1415.09
Transmitted	2013/8/8 0:00	1542.88
Transmitted	2013/8/9 0:00	1422.87
Transmitted	2013/8/10 0:00	1184.88
Transmitted	2013/8/11 0:00	1617
Transmitted	2013/8/12 0:00	1821.16
Transmitted	2013/8/13 0:00	1703.18
Transmitted	2013/8/14 0:00	1683.25
Transmitted	2013/8/15 0:00	1744.88
Transmitted	2013/8/16 0:00	1833.37
Transmitted	2013/8/17 0:00	1965.88
Transmitted	2013/8/18 0:00	2187.74
Transmitted	2013/8/19 0:00	1688.23
Transmitted	2013/8/20 0:00	2000.25
Transmitted	2013/8/21 0:00	2001.16
Transmitted	2013/8/22 0:00	1.22
