# Supplementary material for: Novel Duplicate Address Detection with Hash Function
Source: PLoS One. 2016 Mar 18;11(3):e0151612. doi: 10.1371/journal.pone.0151612 (PMC4798648; doi:10.1371/journal.pone.0151612)
Supplement: S2 Data — (DAT) [file pone.0151612.s002.dat]

time (sec)	20140426-scenario1-DES-1: node_0.dad_rate_stat
10	0.026951151
20	0.026775956
30	0.02708559
40	0.0255
50	0.024856597
60	0.025238095
70	0.02502317
80	0.025068368
90	0.025259359
100	0.025537634
110	0.02369281
120	0.02388664
130	0.023952096
140	0.023726177
150	0.023317036
160	0.023195876
170	0.022808268
180	0.021892893
190	0.022222222
200	0.022408027
210	0.022368421
220	0.022674992
230	0.023003615
240	0.022749119
250	0.022748815
260	0.022734351
270	0.02300995
280	0.023169601
290	0.023320037
300	0.023206751
310	0.023070098
320	0.022891915
330	0.022772559
340	0.022965693
350	0.023229462
360	0.022959889
370	0.022938285
380	0.023186034
390	0.022578104
400	0.022810697
410	0.023024594
420	0.023280146
430	0.023195876
440	0.023387304
450	0.023559539
460	0.023604061
470	0.023719404
480	0.023959647
490	0.023703704
500	0.023932889
510	0.024078624
520	0.024300442
530	0.024183797
540	0.024151124
550	0.024355301
560	0.023914558
570	0.024090804
580	0.024238227
590	0.024250744
600	0.02432371
610	0.02405881
620	0.02425996
630	0.024298653
640	0.02435813
650	0.024070492
660	0.024243725
670	0.024426827
680	0.024013364
690	0.023606024
700	0.02358871
710	0.023771152
720	0.023938845
730	0.024043278
740	0.023969889
750	0.024063116
760	0.024193548
770	0.024294671
780	0.024366472
790	0.02439969
800	0.024541063
810	0.024672321
820	0.024750576
830	0.02472423
840	0.024665788
850	0.024816695
860	0.024939059
870	0.024782689
880	0.024617068
890	0.024668964
900	0.024733706
910	0.024793388
920	0.024684781
930	0.024343592
940	0.024189398
950	0.023929896
960	0.024017467
970	0.024044081
980	0.024150566
990	0.024268617
1000	0.024382153
