# Supplementary material for: Novel Duplicate Address Detection with Hash Function
Source: PLoS One. 2016 Mar 18;11(3):e0151612. doi: 10.1371/journal.pone.0151612 (PMC4798648; doi:10.1371/journal.pone.0151612)
Supplement: S3 Data — (DAT) [file pone.0151612.s003.dat]

time (sec)	20140426-scenario1-DES-1: node_0.dad_rate_stat
10	2.12E-06
20	2.09176E-06
30	2.05229E-06
40	2.01829E-06
50	1.99467E-06
60	1.99063E-06
70	1.95058E-06
80	1.93762E-06
90	1.93589E-06
100	1.89959E-06
110	1.89613E-06
120	1.86407E-06
130	1.87193E-06
140	1.86587E-06
150	1.84859E-06
160	1.8434E-06
170	1.915E-06
180	1.85147E-06
190	1.8215E-06
200	1.78462E-06
210	1.75293E-06
220	1.74746E-06
230	1.90564E-06
240	1.93272E-06
250	1.94424E-06
260	1.95865E-06
270	1.9696E-06
280	1.95635E-06
290	1.94021E-06
300	1.97997E-06
310	1.95001E-06
320	1.94136E-06
330	1.90765E-06
340	1.97104E-06
350	1.94223E-06
360	1.92955E-06
370	1.91082E-06
380	1.88316E-06
390	1.85752E-06
400	1.93531E-06
410	1.90592E-06
420	1.89181E-06
430	1.85896E-06
440	1.88516E-06
450	1.87135E-06
460	1.85089E-06
470	1.82179E-06
480	1.79125E-06
490	1.78722E-06
500	1.76013E-06
510	1.73968E-06
520	1.71634E-06
530	1.71E-06
540	1.73881E-06
550	1.78376E-06
560	1.77166E-06
570	1.74112E-06
580	1.81315E-06
590	1.79961E-06
600	1.78434E-06
610	1.75783E-06
620	1.75812E-06
630	1.79644E-06
640	1.76618E-06
650	1.74083E-06
660	1.73737E-06
670	1.77684E-06
680	1.88201E-06
690	1.90074E-06
700	1.87884E-06
710	1.85291E-06
720	1.91111E-06
730	1.90506E-06
740	1.91342E-06
750	1.92552E-06
760	1.92955E-06
770	1.93041E-06
780	1.95455E-06
790	1.94396E-06
800	1.9186E-06
810	1.90621E-06
820	1.88057E-06
830	1.8604E-06
840	1.91313E-06
850	1.88835E-06
860	1.89353E-06
870	1.8774E-06
880	1.85233E-06
890	1.86962E-06
900	1.86674E-06
910	1.85147E-06
920	1.82928E-06
930	1.81056E-06
940	1.80364E-06
950	1.7803E-06
960	1.77829E-06
970	1.78491E-06
980	1.81315E-06
990	1.79269E-06
1000	1.77051E-06
