# Supplementary material for: Novel Duplicate Address Detection with Hash Function
Source: PLoS One. 2016 Mar 18;11(3):e0151612. doi: 10.1371/journal.pone.0151612 (PMC4798648; doi:10.1371/journal.pone.0151612)
Supplement: S4 Data — (DAT) [file pone.0151612.s004.dat]

time(sec)	20140426-scenario2-DES-1: node_0.dad_rate_stat
10	0.999982141
20	0.999982142
30	0.999982138
40	0.999982139
50	0.99998214
60	0.999982141
70	0.999982136
80	0.999982137
90	0.999982139
100	0.999982134
110	0.999982135
120	0.999982136
130	0.999982137
140	0.999982138
150	0.999982139
160	0.99998214
170	0.999982141
180	0.999982142
190	0.999982133
200	0.999982128
210	0.999982129
220	0.99998213
230	0.999982131
240	0.999982126
250	0.999982127
260	0.999982123
270	0.999982124
280	0.999982125
290	0.999982126
300	0.999982121
310	0.999982122
320	0.999982123
330	0.999982124
340	0.999982126
350	0.999982127
360	0.999982128
370	0.999982129
380	0.99998213
390	0.999982131
400	0.999982132
410	0.999982133
420	0.999982134
430	0.999982129
440	0.99998213
450	0.999982132
460	0.999982127
470	0.999982122
480	0.999982123
490	0.999982124
500	0.999982125
510	0.999982126
520	0.999982128
530	0.999982129
540	0.99998213
550	0.999982132
560	0.999982133
570	0.999982129
580	0.99998213
590	0.999982131
600	0.999982132
610	0.999982133
620	0.999982134
630	0.999982135
640	0.999982136
650	0.999982137
660	0.999982138
670	0.99998214
680	0.999982141
690	0.999982142
700	0.999982137
710	0.999982138
720	0.999982139
730	0.99998214
740	0.999982141
750	0.999982136
760	0.999982138
770	0.999982133
780	0.999982134
790	0.999982135
800	0.999982136
810	0.999982138
820	0.999982133
830	0.999982134
840	0.999982135
850	0.999982131
860	0.999982132
870	0.999982133
880	0.999982134
890	0.999982135
900	0.999982136
910	0.999982137
920	0.999982138
930	0.999982139
940	0.99998214
950	0.999982131
960	0.999982132
970	0.999982133
980	0.999982134
990	0.999982135
1000	0.99998213
