# Supplementary material for: Novel Duplicate Address Detection with Hash Function
Source: PLoS One. 2016 Mar 18;11(3):e0151612. doi: 10.1371/journal.pone.0151612 (PMC4798648; doi:10.1371/journal.pone.0151612)
Supplement: S5 Data — (DAT) [file pone.0151612.s005.dat]

time (sec)	DAD_h20140426-scenario2-DES-1: node_0.dad_rate_stat
0	#N/A
41	0.96728972
45	0.970833333
109	0.989825581
158	0.993217054
234	0.995524297
244	0.995723885
261	0.996009122
266	0.996089385
272	0.996170678
279	0.99627263
300	0.996550025
323	0.996796339
445	0.997698882
456	0.99775641
509	0.997995418
518	0.998027613
542	0.998119796
563	0.998188875
591	0.998275862
593	0.998283472
621	0.99836219
690	0.998528794
736	0.998621233
748	0.998643411
752	0.998650992
790	0.998717009
795	0.998725419
812	0.998751783
858	0.998819562
914	0.99889258
938	0.998921418
944	0.998928517
960	0.99894721
978	0.998965874
1000	#N/A
